# Supplementary material for: A Genome-Wide Association Study on Calcium Nephrolithiasis in Chinese Han Population Identifies Novel Susceptible Loci at 4q35.1, 5q31.2 and 18q21.2
Source: Genes (Basel). 2026 Mar 10;17(3):313. doi: 10.3390/genes17030313 (PMC13026470; doi:10.3390/genes17030313)
Supplement: Supplementary file 1 [file genes-17-00313-s001.zip]

Archive with 1 entries (1 files):
- genes-4178882-supplementary.pdf
